# Supplementary material for: Seminal plasma extracellular vesicles tRF-Val-AAC-010 can serve as a predictive factor of successful microdissection testicular sperm extraction in patients with non-obstructive azoospermia
Source: Reprod Biol Endocrinol. 2022 Jul 22;20:106. doi: 10.1186/s12958-022-00978-3 (PMC9308200; doi:10.1186/s12958-022-00978-3)
Supplement: Supplementary file 2 — Additional file 2: Supplementary Table 1. The baseline clinical disease characteristics of NOA, OA, IO and control samples. [file 12958_2022_978_MOESM2_ESM.xlsx]

## Sheet: Sheet1
Supplementary Table 1. The baseline clinical disease characteristics of NOA, OA, IO and control samples.
Groups	Clinical factors	FSH (mIU/mL)	LH (mIU/mL)	PRL (ng/ml)	T (ng/dl)	E2 (pg/ml)	Testicular volume (ml) (left)
NOA-(Sp-)	-	4.79	7.63	10.51	402.33	31	13
	-	12.76	6.41	17.5	200.98	29	6
	parotiditis	31.73	9.38	5.9	390.91	37	8
	-	10.17	8.15	6.81	301.64	21	5
	-	3.6	5.81	14.8	273.62	11	10
	-	16.66	2.8	6.1	311.69	27	8
	-	3.63	7.68	15.75	673.82	46	18
	-	11.32	7.3	9.471	304.77	38	15
	-	14.01	4.32	11.51	737.87	31	14
	-	20.32	9.27	7.3	298.4	37	10
	-	19.96	10.16	7.4	267.74	20	3
	-	13.14	5.18	31.7	281.19	29	14
	-	3.94	5.67	7.37	289.67	39	15
	-	13.01	3.95	9.6	765.17	17	8
	-	29.33	5.67	16.9	431.23	23	15
	-	10.76	6.76	8.7	258.08	26	8
	parotiditis	10.86	6.2	7.2	423.92	41	10
	-	17.13	7.19	12.77	347.3	51	8
	-	24.43	10.6	16.28	666.24	25	5
	-	3.66	7.12	11.45	230.98	10	5
	-	14.18	6.21	35.78	305.22	48	4
	-	35.37	19.97	14.66	185	14	6
	-	24.43	10.6	16.28	666.24	25	5
NOA-(Sp+)	-	20.21	5.8	11.3	459.5	41	15
	-	19.97	3.77	21	783.2	23	12
	-	15.4	5.8	4.6	793.1	25	8
	-	11.3	4.3	15.9	563.1	38	15
	-	8.5	3.3	16.9	493.2	31	12
	-	7.8	10.9	18	568.3	27	15
	-	7.23	2.95	8.9	694.7	33	12
	-	7.23	7.31	12.4	739.5	28	15
	parotiditis	5.8	2.7	11.5	685.2	34	14
	-	9.46	2.92	13.1	261.24	34	8
	-	18.1	10.02	8.14	1207.56	63	12
	-	2.25	3.39	4.6	446	46	8
	-	22.25	8.53	10.3	485.26	22	12
	-	35.37	19.97	14.66	185	14	8
	-	7.79	2.42	8.9	372.56	31	8
	-	4.66	5.42	16	303	17	18
	-	13.41	6。04	5.7	177.99	12	18
	-	9.51	5.65	17	159.15	27	5
	-	20.05	7.65	6.5	358.25	30	6
OA	-	5.25	3.43	4.6	263.43	9	16
	-	4.79	2.87	15.5	195.02	17	13
	-	3.11	5.95	10.6	442.69	51	18
	-	3.94	4.28	9.4	466.04	49	15
	-	7.21	5.14	13	293.42	18	18
	-	14.18	11.26	12.3	387.36	34	8
	-	9.76	7.59	11.9	417.72	14.2	12
	-	5.72	4.31	10.2	563.05	20	15
	-	3.63	2.29	7.2	510.74	34	18
	-	2.57	3.37	5.6	397.19	23	10
	-	5.99	3.24	14.5	516.46	12	14
	-	11.32	6.21	19.9	480.69	27	8
	-	2.43	2.13	288.53	355.7	7.2	15
	-	6.52	4.61	11.2	422.43	14	18
	-	9.57	5.98	13	362.5	33	15
IO	-	4.03	3.31	14.1	502.3	30	15
	-	2.44	2.59	11.3	452.3	26	15
	-	3.66	2.28	15.3	326.5	36	15
	-	10.17	3.34	10.3	526.4	24	12
	-	12.75	7.91	8.6	628.3	42	12
Ctrl	-	2.8	2.1	15.3	493.2	24	15
	-	4.8	2.6	18.4	512.9	53	16
	-	2.9	3.7	5.61	1098.3	43	15
	-	4.1	3.6	10.6	202.5	26	15
	-	5.3	2.1	11.4	632.5	29	14
	-	6.3	4.6	11.8	316.7	19	16
	-	7.2	7.3	15.3	516.4	24	15
	-	3.5	2.3	28	307.5	39	18
	-	3	3.4	9.3	694.1	45	16
	-	3.1	2.9	23	398.2	35	15
	-	5.1	3.6	12	720.4	17	15
	-	2.1	2.3	11.5	553.9	21	15
Note: Clinical factors: anatomic malformation, varicocele, hemospermia, prostatitis and parotiditis.
