# Supplementary material for: Seminal plasma extracellular vesicles tRF-Val-AAC-010 can serve as a predictive factor of successful microdissection testicular sperm extraction in patients with non-obstructive azoospermia
Source: Reprod Biol Endocrinol. 2022 Jul 22;20:106. doi: 10.1186/s12958-022-00978-3 (PMC9308200; doi:10.1186/s12958-022-00978-3)
Supplement: Supplementary file 3 — Additional file 3: Supplementary Table 2. The number of subtype tsRNAs against tRNA isodecoders. [file 12958_2022_978_MOESM3_ESM.xlsx]

## Sheet: Sheet1
Supplementary Table 2: The number of subtype tsRNAs against tRNA isodecoders.
Type	tRF-1	tRF-2	tRF-3a	tRF-3b	tRF-5a	tRF-5b	tRF-5c	tiRNA-3	tiRNA-5
Ala-AGC	0	0	1	0	5	4	5	0	0
Ala-CGC	0	0	1	1	4	4	8	0	2
Ala-TGC	0	0	2	1	4	4	4	0	1
Arg-ACG	0	0	2	0	0	0	0	0	0
Asn-GTT	0	0	1	0	0	0	0	0	0
Asp-GTC	0	0	0	0	0	1	1	0	1
Cys-GCA	0	0	2	0	3	1	0	0	0
Gln-CTG	0	2	2	4	0	0	2	0	1
Gln-TTG	0	0	2	0	0	0	4	0	0
Glu-CTC	0	0	0	0	3	1	5	0	1
Glu-TTC	0	0	0	2	4	1	15	0	3
Gly-CCC	0	0	1	2	4	4	9	0	2
Gly-GCC	0	0	1	4	2	5	13	0	2
Gly-TCC	0	0	0	0	1	1	5	0	0
His-GTG	0	0	0	0	2	0	6	1	1
Ile-AAT	0	0	2	0	1	0	0	0	0
Ile-GAT	0	0	0	0	1	0	0	0	0
Leu-AAG	0	0	2	0	3	3	1	0	1
Leu-CAA	0	0	2	1	4	0	0	0	0
Leu-CAG	0	0	4	3	3	1	0	0	1
Leu-TAA	0	0	0	0	3	0	0	0	0
Leu-TAG	0	0	2	0	4	3	1	0	3
Lys-CTT	0	0	1	0	3	0	7	0	3
Lys-TTT	0	0	0	0	3	1	4	0	1
Met-CAT	0	0	0	0	1	0	0	0	0
Pro-AGG	0	0	3	0	1	0	5	0	1
Pro-CGG	0	0	3	0	1	0	5	0	1
Pro-TGG	0	0	3	0	1	0	9	0	2
SeC-TCA	0	0	0	0	2	0	0	0	0
Ser-AGA	0	0	2	0	3	3	0	0	0
Ser-CGA	0	0	0	0	2	0	0	0	0
Ser-GCT	0	0	1	0	3	2	0	0	0
Ser-TGA	6	0	2	0	7	3	0	0	0
Thr-AGT	0	0	2	1	0	0	0	0	0
Thr-CGT	0	0	2	0	1	0	0	0	0
Thr-TGT	0	0	2	0	0	0	0	0	0
Trp-CCA	0	0	2	0	0	0	0	0	0
Tyr-GTA	0	0	3	2	3	0	0	0	0
Val-AAC	0	0	2	1	4	6	8	0	2
Val-CAC	0	0	2	1	7	5	11	0	3
Val-TAC	1	0	3	5	1	1	3	0	2
iMet-CAT	0	0	2	0	0	0	1	0	1
The sixfth line, tRNA isodecoders
Colnum A, subtype of tRF & tiRNA.
Colnum B~AP, the number of subtype tRF & tiRNA against tRNA isodecoders
