# Supplementary material for: Seminal plasma extracellular vesicles tRF-Val-AAC-010 can serve as a predictive factor of successful microdissection testicular sperm extraction in patients with non-obstructive azoospermia
Source: Reprod Biol Endocrinol. 2022 Jul 22;20:106. doi: 10.1186/s12958-022-00978-3 (PMC9308200; doi:10.1186/s12958-022-00978-3)
Supplement: Supplementary file 4 — Additional file 4: Supplementary Table 3. The Frequency of Subtype against Length of the tRF & tiRNA. [file 12958_2022_978_MOESM4_ESM.xlsx]

## Sheet: Sheet1
Supplementary Table 3: The Frequency of Subtype against Length of the tRF & tiRNA
The seventh line, length of tRF & tiRNA sequence
Lines 8~28, the number of subtype against length of tRF & tiRNA
Colnum A, length of tRF & tiRNA sequence.
Type	tRF-1	tRF-2	tRF-3a	tRF-3b	tRF-5a	tRF-5b	tRF-5c	tiRNA-3	tiRNA-5
14	0	2	0	0	15	0	0	0	0
15	1	0	0	0	21	0	0	0	0
16	0	0	0	0	29	0	0	0	0
17	1	0	23	0	0	0	0	0	0
18	1	0	22	0	0	0	0	0	0
19	1	0	0	7	0	0	0	0	0
20	1	0	0	4	0	0	0	0	0
21	1	0	0	3	0	0	0	0	0
22	0	0	0	10	0	9	0	0	0
23	0	0	0	0	0	15	0	0	0
24	0	0	0	0	0	8	0	0	0
27	1	0	0	0	0	0	0	0	0
28	0	0	0	0	0	0	16	0	0
29	0	0	0	0	0	0	20	0	0
30	0	0	0	0	0	0	16	0	0
31	0	0	0	0	0	0	20	0	0
32	0	0	0	0	0	0	30	0	0
33	0	0	0	0	0	0	0	0	12
34	0	0	0	0	0	0	0	0	18
35	0	0	0	0	0	0	0	0	5
40	0	0	0	0	0	0	0	1	0
