# Supplementary material for: Seminal plasma extracellular vesicles tRF-Val-AAC-010 can serve as a predictive factor of successful microdissection testicular sperm extraction in patients with non-obstructive azoospermia
Source: Reprod Biol Endocrinol. 2022 Jul 22;20:106. doi: 10.1186/s12958-022-00978-3 (PMC9308200; doi:10.1186/s12958-022-00978-3)
Supplement: Supplementary file 5 — Additional file 5: Supplementary Table 4. Differentially_Expressed_tRF between between NOA patients and healthy people. [file 12958_2022_978_MOESM5_ESM.xlsx]

## Sheet: up_NOA-SP_vs_CO-SP
#log2FC >= 0.585 #p-value cut-off <= 0.05 #q-value cut-off <= 1.00 #Gene biotype: tRFs #Condition pair: up_NOA-SP_vs_CO-SP Column A: tRF_ID, The ID of tRF & tiRNA. Column B: tRF_Seq, The sequence of tRF & tiRNA. Column C: Type, The type of tRF & tiRNA. Column D: tRFdb_ID, The database ID of tRFdb. Column E: MINTbase_ID, The database ID of MINTbase. Column F: Length, The length of sequence. Column…
Annotation							DE Statistic
tRF_ID	tRF_Seq	Type	tRFdb_ID	MINTbase_ID	Length	AlignInfo	log2FC	Fold_Change	p_value
tRF-Thr-TGT-011	AATTCTCGCTGGGGCCTCCA	tRF-3b	-	-	20	tRNA-Thr-TGT-3-1,GGCTCCATAGCTCAGGGGTTAGAGCGCTGGTCTTGTAAACCAGGGGTCGCGAGTTCAATTCTCGCTGGGGCCTCCA,Thr-TGT,56	3.83866	14.3071	0.0469844
tiRNA-Val-AAC-001	GTTTCCGTAGTGTAGTGGTCATCACGTTCGCCTA	tiRNA-5	-	-	34	tRNA-Val-AAC-2-1,GTTTCCGTAGTGTAGTGGTCATCACGTTCGCCTAACACGCGAAAGGTCCCCGGTTCGAAACCGGGCGGAAACACCA,Val-AAC,0	3.66864	12.7166	0.00836528
tiRNA-Leu-TAG-004	GGTAGTGTGGCCGAGCGGTCTAAGGCGCTGGATTT	tiRNA-5	-	-	35	tRNA-Leu-TAG-2-1,GGTAGTGTGGCCGAGCGGTCTAAGGCGCTGGATTTAGGCTCCAGTCTCTTCGGGGGCGTGGGTTCGAATCCCACCACTGCCACCA,Leu-TAG,0	3.66676	12.7001	0.012842
tRF-Asp-GTC-005	TCCTCGTTAGTATAGTGGTGAGT	tRF-5b	5032b	tRF-23-897PVP94Z	23	tRNA-Asp-GTC-2-1,TCCTCGTTAGTATAGTGGTGAGTATCCCCGCCTGTCACGCGGGAGACCGGGGTTCGATTCCCCGACGGGGAGCCA,Asp-GTC,0;tRNA-Asp-GTC-3-1,TCCTCGTTAGTATAGTGGTGAGTGTCCCCGTCTGTCACGCGGGAGACCGGGGTTCGATTCCCCGACGGGGAGCCA,Asp-GTC,0	3.56552	11.8393	0.00998599
tiRNA-Ala-TGC-002	GGGGATGTAGCTCAGTGGTAGAGCGCATGCTTT	tiRNA-5	-	-	33	tRNA-Ala-TGC-2-1,GGGGATGTAGCTCAGTGGTAGAGCGCATGCTTTGCATGTATGAGGTCCCGGGTTCGATCCCCGGCATCTCCACCA,Ala-TGC,0;tRNA-Ala-TGC-3-1,GGGGATGTAGCTCAGTGGTAGAGCGCATGCTTTGCATGTATGAGGCCCCGGGTTCGATCCCCGGCATCTCCACCA,Ala-TGC,0;tRNA-Ala-TGC-4-1,GGGGATGTAGCTCAGTGGTAGAGCGCATGCTTTGCACGTATGAGGCCCCGGGTTCAATCCCCGGCATCTCCACCA,Ala-TGC,0	3.36157	10.2786	0.0152216
tRF-Val-AAC-010	GTTTCCGTAGTGTAGTGGTTAT	tRF-5b	-	tRF-22-79MP9P9NI	22	tRNA-Val-AAC-1-1,GTTTCCGTAGTGTAGTGGTTATCACGTTCGCCTAACACGCGAAAGGTCCCCGGTTCGAAACCGGGCGGAAACACCA,Val-AAC,0;tRNA-Val-AAC-3-1,GTTTCCGTAGTGTAGTGGTTATCACGTTCGCCTAACACGCGAAAGGTCCCTGGATCAAAACCAGGCGGAAACACCA,Val-AAC,0;tRNA-Val-AAC-4-1,GTTTCCGTAGTGTAGTGGTTATCACGTTCGCCTAACACGCGAAAGGTCCGCGGTTCGAAACCGGGCGGAAACACCA,Val-AAC,0;tRNA-Val-AAC-5-1,GTTTCCGTAGTGTAGTGGTTATCACGTTTGCCTAACACGCGAAAGGTCCCCGGTTCGAAACCGGGCAGAA…	3.23936	9.44373	0.019603
tRF-Thr-TGT-047	TCAATTCTCGCTGGGGCCTCCA	tRF-3b	3007b	-	22	tRNA-Thr-TGT-3-1,GGCTCCATAGCTCAGGGGTTAGAGCGCTGGTCTTGTAAACCAGGGGTCGCGAGTTCAATTCTCGCTGGGGCCTCCA,Thr-TGT,54	3.23813	9.43569	0.0276868
tRF-Glu-TTC-060	TCCCACATGGTCTAGCGGTTAG	tRF-5b	-	tRF-22-86J8WPMNH	22	tRNA-Glu-TTC-2-1,TCCCACATGGTCTAGCGGTTAGGATTCCTGGTTTTCACCCAGGCGGCCCGGGTTCGACTCCCGGTGTGGGAACCA,Glu-TTC,0	2.9453	7.70235	0.0303285
tRF-Glu-CTC-001	TCCCTGGTGGTCTA	tRF-5a	-	-	14	tRNA-Glu-CTC-1-1,TCCCTGGTGGTCTAGTGGTTAGGATTCGGCGCTCTCACCGCCGCGGCCCGGGTTCGATTCCCGGTCAGGGAACCA,Glu-CTC,0;tRNA-Glu-CTC-2-1,TCCCTGGTGGTCTAGTGGTTAGGATTCGGCGCTCTCACCGCCGCGGCCCGGGTTCGATTCCCGGTCAGGAAACCA,Glu-CTC,0;tRNA-Glu-TTC-3-1,TCCCTGGTGGTCTAGTGGCTAGGATTCGGCGCTTTCACCGCCGCGGCCCGGGTTCGATTCCCGGCCAGGGAACCA,Glu-TTC,0;tRNA-Glu-TTC-4-1,TCCCTGGTGGTCTAGTGGCTAGGATTCGGCGCTTTCACCGCCGCGGCCCGGGTTCGATTCCCGGTCAGGGAAC…	2.94317	7.69099	0.0234848
tRF-Ala-AGC-005	GGGGATGTAGCTCAGTGGTAGAGC	tRF-5b	-	tRF-24-R29P4P9LH9	24	tRNA-Ala-AGC-4-1,GGGGATGTAGCTCAGTGGTAGAGCGCATGCTTAGCATGCATGAGGTCCCGGGTTCGATCCCCAGCATCTCCACCA,Ala-AGC,0;tRNA-Ala-CGC-1-1,GGGGATGTAGCTCAGTGGTAGAGCGCATGCTTCGCATGTATGAGGTCCCGGGTTCGATCCCCGGCATCTCCACCA,Ala-CGC,0;tRNA-Ala-CGC-2-1,GGGGATGTAGCTCAGTGGTAGAGCGCATGCTTCGCATGTATGAGGCCCCGGGTTCGATCCCCGGCATCTCCACCA,Ala-CGC,0;tRNA-Ala-CGC-3-1,GGGGATGTAGCTCAGTGGTAGAGCGCGCGCTTCGCATGTGTGAGGTCCCGGGTTCAATCCCCGGCATCTCCAC…	2.92491	7.59425	0.0153475
tRF-Ala-AGC-008	GGGGATGTAGCTCAGTGGTAGAGCGCATGCTT	tRF-5c	-	tRF-32-R29P4P9L5HJVQ	32	tRNA-Ala-AGC-4-1,GGGGATGTAGCTCAGTGGTAGAGCGCATGCTTAGCATGCATGAGGTCCCGGGTTCGATCCCCAGCATCTCCACCA,Ala-AGC,0;tRNA-Ala-CGC-1-1,GGGGATGTAGCTCAGTGGTAGAGCGCATGCTTCGCATGTATGAGGTCCCGGGTTCGATCCCCGGCATCTCCACCA,Ala-CGC,0;tRNA-Ala-CGC-2-1,GGGGATGTAGCTCAGTGGTAGAGCGCATGCTTCGCATGTATGAGGCCCCGGGTTCGATCCCCGGCATCTCCACCA,Ala-CGC,0;tRNA-Ala-TGC-2-1,GGGGATGTAGCTCAGTGGTAGAGCGCATGCTTTGCATGTATGAGGTCCCGGGTTCGATCCCCGGCATCTCCAC…	2.69	6.45312	0.0315547
tRF-Pro-AGG-003	GGCTCGTTGGTCTAGGGGTATGATTCTCG	tRF-5c	-	tRF-29-6978WPRLXNHK	29	tRNA-Pro-AGG-1-1,GGCTCGTTGGTCTAGGGGTATGATTCTCGCTTAGGATGCGAGAGGTCCCGGGTTCAAATCCCGGACGAGCCCCCA,Pro-AGG,0;tRNA-Pro-AGG-2-1,GGCTCGTTGGTCTAGGGGTATGATTCTCGCTTAGGGTGCGAGAGGTCCCGGGTTCAAATCCCGGACGAGCCCCCA,Pro-AGG,0;tRNA-Pro-CGG-1-1,GGCTCGTTGGTCTAGGGGTATGATTCTCGCTTCGGGTGCGAGAGGTCCCGGGTTCAAATCCCGGACGAGCCCCCA,Pro-CGG,0;tRNA-Pro-CGG-2-1,GGCTCGTTGGTCTAGGGGTATGATTCTCGCTTCGGGTGTGAGAGGTCCCGGGTTCAAATCCCGGACGAGCCCC…	2.51708	5.72422	0.0153092
tRF-Gln-CTG-034	TGGACTCTGAATCC	tRF-2	-	-	14	tRNA-Gln-CTG-1-1,GGTTCCATGGTGTAATGGTTAGCACTCTGGACTCTGAATCCAGCGATCCGAGTTCAAATCTCGGTGGAACCTCCA,Gln-CTG,27;tRNA-Gln-CTG-2-1,GGTTCCATGGTGTAATGGTTAGCACTCTGGACTCTGAATCCAGCGATCCGAGTTCAAGTCTCGGTGGAACCTCCA,Gln-CTG,27;tRNA-Gln-CTG-3-1,GGTTCCATGGTGTAATGGTGAGCACTCTGGACTCTGAATCCAGCGATCCGAGTTCGAGTCTCGGTGGAACCTCCA,Gln-CTG,27;tRNA-Gln-CTG-4-1,GGTTCCATGGTGTAATGGTAAGCACTCTGGACTCTGAATCCAGCGATCCGAGTTCGAGTCTCGGTGGAAC…	2.30033	4.92571	0.0356175
tRF-Glu-TTC-017	TCCCATATGGTCTAGCGGTTAGGATTCC	tRF-5c	-	tRF-28-86V8WPMN1E0J	28	tRNA-Glu-TTC-1-1,TCCCATATGGTCTAGCGGTTAGGATTCCTGGTTTTCACCCAGGTGGCCCGGGTTCGACTCCCGGTATGGGAACCA,Glu-TTC,0	2.29624	4.91176	0.0354888
tRF-Glu-TTC-009	TCCCACATGGTCTAGCGGTTAGGATTCC	tRF-5c	-	tRF-28-86J8WPMN1E0J	28	tRNA-Glu-TTC-2-1,TCCCACATGGTCTAGCGGTTAGGATTCCTGGTTTTCACCCAGGCGGCCCGGGTTCGACTCCCGGTGTGGGAACCA,Glu-TTC,0	2.22318	4.66923	0.0277502
tRF-Glu-CTC-003	TCCCTGGTGGTCTAGT	tRF-5a	-	tRF-16-87R8WPE	16	tRNA-Glu-CTC-1-1,TCCCTGGTGGTCTAGTGGTTAGGATTCGGCGCTCTCACCGCCGCGGCCCGGGTTCGATTCCCGGTCAGGGAACCA,Glu-CTC,0;tRNA-Glu-CTC-2-1,TCCCTGGTGGTCTAGTGGTTAGGATTCGGCGCTCTCACCGCCGCGGCCCGGGTTCGATTCCCGGTCAGGAAACCA,Glu-CTC,0;tRNA-Glu-TTC-3-1,TCCCTGGTGGTCTAGTGGCTAGGATTCGGCGCTTTCACCGCCGCGGCCCGGGTTCGATTCCCGGCCAGGGAACCA,Glu-TTC,0;tRNA-Glu-TTC-4-1,TCCCTGGTGGTCTAGTGGCTAGGATTCGGCGCTTTCACCGCCGCGGCCCGGGTTCGATTCCCGGTCAGGGAAC…	2.20855	4.6221	0.042617

## Sheet: down_NOA-SP_vs_CO-SP
#log2FC <= -0.585 #p-value cut-off <= 0.05 #q-value cut-off <= 1.00 #Gene biotype: tRFs #Condition pair: down_NOA-SP_vs_CO-SP Column A: tRF_ID, The ID of tRF & tiRNA. Column B: tRF_Seq, The sequence of tRF & tiRNA. Column C: Type, The type of tRF & tiRNA. Column D: tRFdb_ID, The database ID of tRFdb. Column E: MINTbase_ID, The database ID of MINTbase. Column F: Length, The length of sequence. Col…
Annotation							DE Statistic
tRF_ID	tRF_Seq	Type	tRFdb_ID	MINTbase_ID	Length	AlignInfo	log2FC	Fold_Change	p_value
tiRNA-His-GTG-003	TGAATCTGACAACAGAGGCTTACGACCCCTTATTTACCCA	tiRNA-3	-	-	40	chrM.tRNA11-HisGTG,GTAAATATAGTTTAACCAAAACATCAGATTGTGAATCTGACAACAGAGGCTTACGACCCCTTATTTACCCCA,His-GTG,31	-8.94095	0.00203473	0.00069863
tRF-Ser-TGA-022	GAAAAAGTCATGGAGG	tRF-5a	-	tRF-16-OB16900	16	chrM.tRNA17-SerTGA,GAAAAAGTCATGGAGGCCATGGGGTTGGCTTGAAACCAGCTTTGGGGGGTTCGATTCCTTCCTTTTTTGCCA,Ser-TGA,0	-8.76415	0.0023	0.000833186
tRF-Val-TAC-070	TAGCCGTAAGGCGGCTGTTTTTGCTTT	tRF-1	-	-	27	pre_tRNA-Val-TAC-1-2,AGTCTATGAATAAAGTCCCAACAATATTCTTCCTCGTAGAGGTTCCATAGTGTAGTGGTTATCACGTCTGCTTTACACGCAGAAGGTCCTGGGTTCGAGCCCCAGTGGAACCATAGCCGTAAGGCGGCTGTTTTTGCTTTTATAGGGTTTCGT,Val-TAC,113	-8.6147	0.00255104	0.00172438
tRF-Gln-TTG-012	TAGGATGGGGTGTGATAGGTGGCACGGAGAAT	tRF-5c	-	tRF-32-V29K9UV36562I	32	chrM.tRNA22-GlnTTG,TAGGATGGGGTGTGATAGGTGGCACGGAGAATTTTGGATTCTCAGGGATGGGTTCGATTCTCATAGTCCTAGCCA,Gln-TTG,0	-8.10816	0.00362409	0.00532235
tRF-Pro-TGG-010	TCGTGGCTACTGTTTT	tRF-1	-	-	16	pre_tRNA-Pro-TGG-3-2,GAGAAATTCAGAGTGATAGGAAGCACCACTCAGCTACAGTGGCTCGTTGGTCTAGGGGTATGATTCTCGCTTTGGGTGCGAGAGGTCCCGGGTTCAAATCCCGGACGAGCCCTCGTGGCTACTGTTTTTCCACCCCCTTTTGTCAACTACTG,Pro-TGG,112	-7.83429	0.00438171	0.00873482
tRF-Glu-TTC-003	ATGATGTATGCTTTGTTTCTGTT	tRF-1	-	-	23	pre_chrM.tRNA16-GluTTC,TTTTATTAGGGGGTTAATTTTGCGTATTGGGGTCATTGGTGTTCTTGTAGTTGAAATACAACGATGGTTTTTCATATCATTGGTCGTGGTTGTAGTCCGTGCGAGAATAATGATGTATGCTTTGTTTCTGTTGAGTGTGGGTTTAGTAA,Glu-TTC,109	-7.60286	0.00514412	0.011476
tRF-Val-TAC-007	CTTAACTTGACCGCTCTGACCA	tRF-3b	-	tRF-22-NONU3IND2	22	chrM.tRNA2-ValTAC,CAGAGTGTAGCTTAACACAAAGCACCCAACTTACACTTAGGAGATTTCAACTTAACTTGACCGCTCTGACCA,Val-TAC,50	-7.51673	0.00546058	0.000460567
tRF-Cys-GCA-013	AGCTCCGAGGTGATT	tRF-5a	-	-	15	chrM.tRNA19-CysGCA,AGCTCCGAGGTGATTTTCATATTGAATTGCAAATTCGAAGAAGCAGCTTCAAACCTGCCGGGGCTTCCA,Cys-GCA,0	-7.46877	0.00564514	0.00568406
tRF-Val-TAC-019	TAACTTGACCGCTCTGACCA	tRF-3b	-	tRF-20-UIX1Q7O6	20	chrM.tRNA2-ValTAC,CAGAGTGTAGCTTAACACAAAGCACCCAACTTACACTTAGGAGATTTCAACTTAACTTGACCGCTCTGACCA,Val-TAC,52	-7.46356	0.00566559	0.000559927
tRF-Gln-TTG-011	TAGGATGGGGTGTGATAGGTGGCACGGAGAA	tRF-5c	-	tRF-31-V29K9UV36562B	31	chrM.tRNA22-GlnTTG,TAGGATGGGGTGTGATAGGTGGCACGGAGAATTTTGGATTCTCAGGGATGGGTTCGATTCTCATAGTCCTAGCCA,Gln-TTG,0	-7.46049	0.00567767	0.0117307
tRF-Gly-CCC-002	GCATTGGTGGTTCA	tRF-5a	-	-	14	tRNA-Gly-CCC-1-1,GCATTGGTGGTTCAGTGGTAGAATTCTCGCCTCCCACGCGGGAGACCCGGGTTCAATTCCCGGCCAATGCACCA,Gly-CCC,0;tRNA-Gly-CCC-3-1,GCATTGGTGGTTCAATGGTAGAATTCTCGCCTCCCACGCAGGAGACCCAGGTTCGATTCCTGGCCAATGCACCA,Gly-CCC,0;tRNA-Gly-GCC-2-1,GCATTGGTGGTTCAGTGGTAGAATTCTCGCCTGCCACGCGGGAGGCCCGGGTTCGATTCCCGGCCAATGCACCA,Gly-GCC,0;tRNA-Gly-GCC-3-1,GCATTGGTGGTTCAGTGGTAGAATTCTCGCCTGCCACGCGGGAGGCCCGGGTTTGATTCCCGGCCAGTGCACCA,G…	-7.46049	0.00567767	0.0117307
tRF-Gln-TTG-004	TAGGATGGGGTGTGA	tRF-5a	-	-	15	chrM.tRNA22-GlnTTG,TAGGATGGGGTGTGATAGGTGGCACGGAGAATTTTGGATTCTCAGGGATGGGTTCGATTCTCATAGTCCTAGCCA,Gln-TTG,0	-7.29418	0.00637135	0.00722238
tRF-Val-TAC-002	ACTTGACCGCTCTGACCA	tRF-3a	-	tRF-18-EY0VWUD2	18	chrM.tRNA2-ValTAC,CAGAGTGTAGCTTAACACAAAGCACCCAACTTACACTTAGGAGATTTCAACTTAACTTGACCGCTCTGACCA,Val-TAC,54	-7.12547	0.00716175	0.000421166
tRF-Cys-GCA-011	ACCTGCCGGGGCTTCCA	tRF-3a	-	-	17	chrM.tRNA19-CysGCA,AGCTCCGAGGTGATTTTCATATTGAATTGCAAATTCGAAGAAGCAGCTTCAAACCTGCCGGGGCTTCCA,Cys-GCA,52	-7.06954	0.00744484	0.0096758
tRF-Lys-TTT-139	CACTGTAAAGCTAACTTAGCATTAACCTTTTA	tRF-5c	-	-	32	chrM.tRNA8-LysTTT,CACTGTAAAGCTAACTTAGCATTAACCTTTTAAGTTAAAGATTAAGAGAACCAACACCTCTTTACAGTGACCA,Lys-TTT,0	-7.04151	0.00759094	0.019205
tRF-Val-TAC-021	TTAACTTGACCGCTCTGACCA	tRF-3b	-	tRF-21-YDZDL9X1B	21	chrM.tRNA2-ValTAC,CAGAGTGTAGCTTAACACAAAGCACCCAACTTACACTTAGGAGATTTCAACTTAACTTGACCGCTCTGACCA,Val-TAC,51	-7.02751	0.00766496	0.000998779
tRF-Gln-TTG-010	TAGGATGGGGTGTGATAGGTGGCACGGAGA	tRF-5c	-	tRF-30-V29K9UV36562	30	chrM.tRNA22-GlnTTG,TAGGATGGGGTGTGATAGGTGGCACGGAGAATTTTGGATTCTCAGGGATGGGTTCGATTCTCATAGTCCTAGCCA,Gln-TTG,0	-7.01735	0.00771912	0.0161566
tRF-Gln-TTG-008	TAGGATGGGGTGTGATAGGTGGCACGGA	tRF-5c	-	tRF-28-V29K9UV365DX	28	chrM.tRNA22-GlnTTG,TAGGATGGGGTGTGATAGGTGGCACGGAGAATTTTGGATTCTCAGGGATGGGTTCGATTCTCATAGTCCTAGCCA,Gln-TTG,0	-6.95568	0.00805621	0.00108028
tRF-Gln-TTG-009	TAGGATGGGGTGTGATAGGTGGCACGGAG	tRF-5c	-	tRF-29-V29K9UV365IS	29	chrM.tRNA22-GlnTTG,TAGGATGGGGTGTGATAGGTGGCACGGAGAATTTTGGATTCTCAGGGATGGGTTCGATTCTCATAGTCCTAGCCA,Gln-TTG,0	-6.91487	0.00828738	0.000850051
tRF-Lys-TTT-024	CACTGTAAAGCTAACT	tRF-5a	-	tRF-16-2YU04DE	16	chrM.tRNA8-LysTTT,CACTGTAAAGCTAACTTAGCATTAACCTTTTAAGTTAAAGATTAAGAGAACCAACACCTCTTTACAGTGACCA,Lys-TTT,0	-6.91447	0.00828967	0.02228
tRF-Val-TAC-001	AACTTGACCGCTCTGACCA	tRF-3b	-	tRF-19-BZOS4YE2	19	chrM.tRNA2-ValTAC,CAGAGTGTAGCTTAACACAAAGCACCCAACTTACACTTAGGAGATTTCAACTTAACTTGACCGCTCTGACCA,Val-TAC,53	-6.78843	0.00904647	0.00153234
tRF-Glu-TTC-031	ATGATGTATGCTTT	tRF-1	-	-	14	pre_chrM.tRNA16-GluTTC,TTTTATTAGGGGGTTAATTTTGCGTATTGGGGTCATTGGTGTTCTTGTAGTTGAAATACAACGATGGTTTTTCATATCATTGGTCGTGGTTGTAGTCCGTGCGAGAATAATGATGTATGCTTTGTTTCTGTTGAGTGTGGGTTTAGTAA,Glu-TTC,109	-6.78111	0.00909251	0.0297151
tRF-Cys-GCA-008	AACCTGCCGGGGCTTCCA	tRF-3a	-	tRF-18-B7P86ZD2	18	chrM.tRNA19-CysGCA,AGCTCCGAGGTGATTTTCATATTGAATTGCAAATTCGAAGAAGCAGCTTCAAACCTGCCGGGGCTTCCA,Cys-GCA,51	-6.78111	0.00909251	0.0297151
tRF-Val-TAC-027	CAGAGTGTAGCTTAACACAAAGC	tRF-5b	-	-	23	chrM.tRNA2-ValTAC,CAGAGTGTAGCTTAACACAAAGCACCCAACTTACACTTAGGAGATTTCAACTTAACTTGACCGCTCTGACCA,Val-TAC,0	-6.78111	0.00909251	0.0297151
tiRNA-Ser-TGA-001	GAAAAAGTCATGGAGGCCATGGGGTTGGCTT	tiRNA-5	-	-	31	chrM.tRNA17-SerTGA,GAAAAAGTCATGGAGGCCATGGGGTTGGCTTGAAACCAGCTTTGGGGGGTTCGATTCCTTCCTTTTTTGCCA,Ser-TGA,0	-6.78111	0.00909251	0.0297151
tiRNA-Gln-TTG-001	TAGGATGGGGTGTGATAGGTGGCACGGAGAATTT	tiRNA-5	-	tRF-34-V29K9UV36562FQ	34	chrM.tRNA22-GlnTTG,TAGGATGGGGTGTGATAGGTGGCACGGAGAATTTTGGATTCTCAGGGATGGGTTCGATTCTCATAGTCCTAGCCA,Gln-TTG,0	-6.73149	0.00941065	0.0128591
tRF-Cys-GCA-145	GGGGGTATAGTTCAG	tRF-5a	-	-	15	tRNA-Cys-GCA-18-1,GGGGGTATAGTTCAGGGGTAGAGCATTTGACTGCAGATCAAGAGGTCCCTGGTTCAAATCCAGGTGCCCCCTCCA,Cys-GCA,0	-6.62077	0.0101613	0.0313543
tRF-Leu-CAA-030	TCCCACTTTTGACACCA	tRF-3a	-	-	17	tRNA-Leu-CAA-6-1,GTCAGGATGGCCGAGCAGTCTTAAGGCGCTGCGTTCAAATCGCACCCTCCGCTGGAGGCGTGGGTTCGAATCCCACTTTTGACACCA,Leu-CAA,70	-6.62077	0.0101613	0.0313543
tRF-Lys-TTT-138	CACTGTAAAGCTAACTTAGCATTAACCTTTT	tRF-5c	-	-	31	chrM.tRNA8-LysTTT,CACTGTAAAGCTAACTTAGCATTAACCTTTTAAGTTAAAGATTAAGAGAACCAACACCTCTTTACAGTGACCA,Lys-TTT,0	-6.54157	0.0107348	0.0376269
tRF-Ala-TGC-001	AACGGTGACTTTTT	tRF-1	-	-	14	pre_tRNA-Ala-TGC-1-1,ACCTCCTGGAAATTATTACAAGAAGGATTTTTTTCAGGAAGGGGGTGTAGCTCAGTGGTAGAGCGCATGCTTTGCATGTATGAGGTCCCGGGTTCGATCCCCGGCACCTCCAAACGGTGACTTTTTGCTCTGGTAGTGCTCAAACCTAATTC,Ala-TGC,112	-6.54157	0.0107348	0.0376269
tRF-Ser-TGA-004	GAAAAAGTCATGGAGGCCATGGGGTTGGCT	tRF-5c	-	-	30	chrM.tRNA17-SerTGA,GAAAAAGTCATGGAGGCCATGGGGTTGGCTTGAAACCAGCTTTGGGGGGTTCGATTCCTTCCTTTTTTGCCA,Ser-TGA,0	-6.54157	0.0107348	0.0376269
tRF-Leu-AAG-074	GGGTTGCTGTCTTTTTGT	tRF-1	-	-	18	pre_tRNA-Leu-AAG-2-4,AAGCATTAAGTAGCTTTCTGGCATAAACATATTGCAGCTGGGTAGCGTGGCCGAGCGGTCTAAGGCGCTGGATTAAGGCTCCAGTCTCTTCGGGGGCGTGGGTTCGAATCCCACCGCTGCCAGGGTTGCTGTCTTTTTGTCCCCGCTGCATACACTCCTGGC,Leu-AAG,122	-6.54157	0.0107348	0.0376269
tRF-Thr-CGT-009	GGCCCTGTAGCTCAG	tRF-5a	-	-	15	tRNA-Thr-CGT-5-1,GGCCCTGTAGCTCAGCGGTTGGAGCGCTGGTCTCGTAAACCTAGGGGTCGTGAGTTCAAATCTCACCAGGGCCTCCA,Thr-CGT,0	-6.49163	0.0111129	0.00111331
tRF-Lys-CTT-067	GCCCAGCTAGCTCAGTCGGTAGAG	tRF-5b	-	-	24	tRNA-Lys-CTT-10-1,GCCCAGCTAGCTCAGTCGGTAGAGCATAAGACTCTTAATCTCAGGGTTGTGGATTCGTGCCCCATGCTGGGTGCCA,Lys-CTT,0;tRNA-Lys-CTT-7-1,GCCCAGCTAGCTCAGTCGGTAGAGCATGAGACTCTTAATCTCAGGGTCATGGGTTTGAGCCCCACGTTTGGTGCCA,Lys-CTT,0	-6.44783	0.0114554	0.0382948
tRF-Val-TAC-037	CTTGACCGCTCTGACCA	tRF-3a	-	tRF-17-NU3IND2	17	chrM.tRNA2-ValTAC,CAGAGTGTAGCTTAACACAAAGCACCCAACTTACACTTAGGAGATTTCAACTTAACTTGACCGCTCTGACCA,Val-TAC,55	-6.4211	0.0116696	0.000856866
tRF-Thr-CGT-005	ACCCCGTCCGTGCCTCCA	tRF-3a	-	tRF-18-0RSSX7D2	18	tRNA-Thr-CGT-2-1,GGCGCGGTGGCCAAGTGGTAAGGCGTCGGTCTCGTAAACCGAAGATCACGGGTTCGAACCCCGTCCGTGCCTCCA,Thr-CGT,57;tRNA-Thr-CGT-4-1,GGCGCGGTGGCCAAGTGGTAAGGCGTCGGTCTCGTAAACCGAAGATCGCGGGTTCGAACCCCGTCCGTGCCTCCA,Thr-CGT,57	-6.34214	0.0123261	0.00128079
tRF-Ser-GCT-107	GAGAAAGCTCACAAGAACTGCT	tRF-5b	-	tRF-22-5BF900BY3	22	chrM.tRNA12-SerGCT,GAGAAAGCTCACAAGAACTGCTAACTCATGCCCCCATGTCTAACAACATGGCTTTCTCACCA,Ser-GCT,0	-6.34071	0.0123383	0.00182889
tRF-Pro-TGG-020	GACTTTTTCTCTGACCA	tRF-3a	-	tRF-17-OZZ7ND2	17	chrM.tRNA15-ProTGG,CAGAGAATAGTTTAAATTAGAATCTTAGCTTTGGGTGCTAATGGTGGAGTTAAAGACTTTTTCTCTGACCA,Pro-TGG,54	-6.25116	0.0131284	0.0444828
tRF-Ser-TGA-025	GAAGCGGGTGCTCTT	tRF-1	-	-	15	pre_tRNA-Ser-TGA-1-1,TGTTACACTAAAGTGTCTCCGCCTGTCGAATATTCTCGTGGCAGCGATGGCCGAGTGGTTAAGGCGTTGGACTTGAAATCCAATGGGGTCTCCCCGCGCAGGTTCGAACCCTGCTCGCTGCGGAAGCGGGTGCTCTTATTTTTTCTATTTTTTTAAATAAAC,Ser-TGA,122	-6.15874	0.013997	0.00154086
tRF-Thr-CGT-001	CCCCGTCCGTGCCTCCA	tRF-3a	-	tRF-17-KS8WP92	17	tRNA-Thr-CGT-2-1,GGCGCGGTGGCCAAGTGGTAAGGCGTCGGTCTCGTAAACCGAAGATCACGGGTTCGAACCCCGTCCGTGCCTCCA,Thr-CGT,58;tRNA-Thr-CGT-4-1,GGCGCGGTGGCCAAGTGGTAAGGCGTCGGTCTCGTAAACCGAAGATCGCGGGTTCGAACCCCGTCCGTGCCTCCA,Thr-CGT,58	-6.15797	0.0140044	0.00172392
tRF-Gln-TTG-006	TAGGATGGGGTGTGATAGGTGG	tRF-5b	-	tRF-22-V29K9UV34	22	chrM.tRNA22-GlnTTG,TAGGATGGGGTGTGATAGGTGGCACGGAGAATTTTGGATTCTCAGGGATGGGTTCGATTCTCATAGTCCTAGCCA,Gln-TTG,0	-6.00491	0.015572	0.00997705
tRF-Thr-CGT-024	GGCCCTGTAGCTCAGC	tRF-5a	-	-	16	tRNA-Thr-CGT-5-1,GGCCCTGTAGCTCAGCGGTTGGAGCGCTGGTCTCGTAAACCTAGGGGTCGTGAGTTCAAATCTCACCAGGGCCTCCA,Thr-CGT,0	-5.86975	0.0171012	0.005965
tRF-Cys-GCA-093	GGGGATATAGCTCAG	tRF-5a	-	-	15	tRNA-Cys-GCA-17-1,GGGGATATAGCTCAGGGGTAGAGCATTTGACTGCAGATCAAGAGGTCCCCGGTTCAAATCCGGGTGCCCCCCCCA,Cys-GCA,0	-5.69148	0.0193506	0.00178307
tRF-Gly-GCC-044	CGATTCCCGGCCCATGCACCA	tRF-3b	-	tRF-21-LNK8KQP1B	21	tRNA-Gly-GCC-1-1,GCATGGGTGGTTCAGTGGTAGAATTCTCGCCTGCCACGCGGGAGGCCCGGGTTCGATTCCCGGCCCATGCACCA,Gly-GCC,53	-5.26601	0.025988	0.0132787
tRF-Gln-TTG-024	GGCCCCATGGTGTAATGGTTAGCACTCTG	tRF-5c	-	tRF-29-6RJ89O9NF5JP	29	tRNA-Gln-TTG-3-1,GGCCCCATGGTGTAATGGTTAGCACTCTGGACTTTGAATCCAGCGATCCGAGTTCAAATCTCGGTGGGACCTCCA,Gln-TTG,0	-5.14516	0.0282587	0.0119931
tRF-Gly-GCC-021	GATTCCCGGCCCATGCACCA	tRF-3b	-	tRF-20-593JK426	20	tRNA-Gly-GCC-1-1,GCATGGGTGGTTCAGTGGTAGAATTCTCGCCTGCCACGCGGGAGGCCCGGGTTCGATTCCCGGCCCATGCACCA,Gly-GCC,54	-4.94391	0.032489	0.0139451
tRF-Thr-CGT-023	GGCCCTGTAGCTCA	tRF-5a	-	-	14	tRNA-Thr-CGT-5-1,GGCCCTGTAGCTCAGCGGTTGGAGCGCTGGTCTCGTAAACCTAGGGGTCGTGAGTTCAAATCTCACCAGGGCCTCCA,Thr-CGT,0	-4.92998	0.0328041	0.0339889
tRF-Ala-TGC-018	TCGATCCCCGGCACCTCCACCA	tRF-3b	3020b	tRF-22-WEKSP1852	22	tRNA-Ala-TGC-1-1,GGGGGTGTAGCTCAGTGGTAGAGCGCATGCTTTGCATGTATGAGGTCCCGGGTTCGATCCCCGGCACCTCCACCA,Ala-TGC,53;tRNA-Ala-TGC-6-1,GGGGGTGTAGCTCAGTGGTAGAGCACATGCTTTGCATGTGTGAGGCCCCGGGTTCGATCCCCGGCACCTCCACCA,Ala-TGC,53	-4.88827	0.0337663	0.00672717
tRF-Ser-TGA-005	GAAGCGGGTGCTCTTAT	tRF-1	-	-	17	pre_tRNA-Ser-TGA-1-1,TGTTACACTAAAGTGTCTCCGCCTGTCGAATATTCTCGTGGCAGCGATGGCCGAGTGGTTAAGGCGTTGGACTTGAAATCCAATGGGGTCTCCCCGCGCAGGTTCGAACCCTGCTCGCTGCGGAAGCGGGTGCTCTTATTTTTTCTATTTTTTTAAATAAAC,Ser-TGA,122	-4.8517	0.0346332	0.00430941
tRF-Gln-TTG-005	TAGGATGGGGTGTGAT	tRF-5a	-	tRF-16-V29K9UE	16	chrM.tRNA22-GlnTTG,TAGGATGGGGTGTGATAGGTGGCACGGAGAATTTTGGATTCTCAGGGATGGGTTCGATTCTCATAGTCCTAGCCA,Gln-TTG,0	-4.77372	0.0365566	0.039837
tRF-Gln-TTG-035	TAGGATGGGGTGTG	tRF-5a	-	-	14	chrM.tRNA22-GlnTTG,TAGGATGGGGTGTGATAGGTGGCACGGAGAATTTTGGATTCTCAGGGATGGGTTCGATTCTCATAGTCCTAGCCA,Gln-TTG,0	-4.74816	0.0372101	0.0136432
tRF-Leu-TAA-008	GTTAAGATGGCAGAGCCCGGTAATCGCATA	tRF-5c	-	tRF-30-7O58J0K8UMPL	30	chrM.tRNA3-LeuTAA,GTTAAGATGGCAGAGCCCGGTAATCGCATAAAACTTAAAACTTTACAGTCAGAGGTTCAATTCCTCTTCTTAACACCA,Leu-TAA,0	-4.7331	0.0376007	0.0422636
tRF-Cys-GCA-004	TCCGGGTGCCCCCTCCA	tRF-3a	3003a	tRF-17-8871K92	17	tRNA-Cys-GCA-11-1,GGGGGTATAGCTTAGCGGTAGAGCATTTGACTGCAGATCAAGAGGTCCCCGGTTCAAATCCGGGTGCCCCCTCCA,Cys-GCA,58;tRNA-Cys-GCA-14-1,GGGGGTATAGCTCAGGGGTAGAGCATTTGACTGCAGATCAAGAAGTCCCCGGTTCAAATCCGGGTGCCCCCTCCA,Cys-GCA,58;tRNA-Cys-GCA-2-1,GGGGGTATAGCTCAGTGGTAGAGCATTTGACTGCAGATCAAGAGGTCCCCGGTTCAAATCCGGGTGCCCCCTCCA,Cys-GCA,58;tRNA-Cys-GCA-4-1,GGGGGTATAGCTCAGTGGTAGAGCATTTGACTGCAGATCAAGAGGTCCCTGGTTCAAATCCGGGTGCC…	-4.7037	0.0383748	0.00488098
tRF-Cys-GCA-045	TCAAATCCGGGTGCCCCCTCCA	tRF-3b	3003b	tRF-22-8B8871K92	22	tRNA-Cys-GCA-11-1,GGGGGTATAGCTTAGCGGTAGAGCATTTGACTGCAGATCAAGAGGTCCCCGGTTCAAATCCGGGTGCCCCCTCCA,Cys-GCA,53;tRNA-Cys-GCA-14-1,GGGGGTATAGCTCAGGGGTAGAGCATTTGACTGCAGATCAAGAAGTCCCCGGTTCAAATCCGGGTGCCCCCTCCA,Cys-GCA,53;tRNA-Cys-GCA-2-1,GGGGGTATAGCTCAGTGGTAGAGCATTTGACTGCAGATCAAGAGGTCCCCGGTTCAAATCCGGGTGCCCCCTCCA,Cys-GCA,53;tRNA-Cys-GCA-4-1,GGGGGTATAGCTCAGTGGTAGAGCATTTGACTGCAGATCAAGAGGTCCCTGGTTCAAATCCGGGTGCC…	-4.69497	0.0386077	0.0258565
tRF-Gly-GCC-038	TTCCCGGCCCATGCACCA	tRF-3a	-	tRF-18-YR6RIFD2	18	tRNA-Gly-GCC-1-1,GCATGGGTGGTTCAGTGGTAGAATTCTCGCCTGCCACGCGGGAGGCCCGGGTTCGATTCCCGGCCCATGCACCA,Gly-GCC,56	-4.62956	0.0403984	0.0245844
tRF-Thr-AGT-019	TCGAATCCCAGCGGTGCCTCCA	tRF-3b	-	tRF-22-WB86Q3P92	22	tRNA-Thr-AGT-1-1,GGCGCCGTGGCTTAGTTGGTTAAAGCGCCTGTCTAGTAAACAGGAGATCCTGGGTTCGAATCCCAGCGGTGCCTCCA,Thr-AGT,55;tRNA-Thr-AGT-5-1,GGCGCCGTGGCTTAGCTGGTTAAAGCGCCTGTCTAGTAAACAGGAGATCCTGGGTTCGAATCCCAGCGGTGCCTCCA,Thr-AGT,55	-4.6229	0.0405854	0.0012947
tRF-Pro-TGG-002	AAGACTTTTTCTCTGACCA	tRF-3b	-	tRF-19-DDZZ4YE2	19	chrM.tRNA15-ProTGG,CAGAGAATAGTTTAAATTAGAATCTTAGCTTTGGGTGCTAATGGTGGAGTTAAAGACTTTTTCTCTGACCA,Pro-TGG,52	-4.60383	0.0411253	0.0379954
tRF-Lys-CTT-063	GCAGCTAGCTCAGTCGGTAGAGCATGAGACT	tRF-5c	-	-	31	tRNA-Lys-CTT-11-1,GCAGCTAGCTCAGTCGGTAGAGCATGAGACTCTTAATCTCAGGGTCATGGGTTCGTGCCCCATGTTGGGTGCCACCA,Lys-CTT,0	-4.54172	0.0429345	0.0461683
tRF-Leu-CAG-001	AATCCCACTCCTGACACCA	tRF-3b	-	tRF-19-DR29NDE2	19	tRNA-Leu-CAG-1-1,GTCAGGATGGCCGAGCGGTCTAAGGCGCTGCGTTCAGGTCGCAGTCTCCCCTGGAGGCGTGGGTTCGAATCCCACTCCTGACACCA,Leu-CAG,67	-4.39477	0.047538	0.00786234
tRF-Ala-AGC-096	GGGGGTATAGCTCAGC	tRF-5a	-	-	16	tRNA-Ala-AGC-6-1,GGGGGTATAGCTCAGCGGTAGAGCGCGTGCTTAGCATGCACGAGGTCCTGGGTTCAATCCCCAATACCTCCACCA,Ala-AGC,0	-4.35038	0.0490236	0.00965767
tRF-Thr-AGT-001	TCCCAGCGGTGCCTCCA	tRF-3a	-	tRF-17-86Q3P92	17	tRNA-Thr-AGT-1-1,GGCGCCGTGGCTTAGTTGGTTAAAGCGCCTGTCTAGTAAACAGGAGATCCTGGGTTCGAATCCCAGCGGTGCCTCCA,Thr-AGT,60;tRNA-Thr-AGT-5-1,GGCGCCGTGGCTTAGCTGGTTAAAGCGCCTGTCTAGTAAACAGGAGATCCTGGGTTCGAATCCCAGCGGTGCCTCCA,Thr-AGT,60	-4.18687	0.0549069	0.00206753
tRF-Cys-GCA-092	GGGGATATAGCTCA	tRF-5a	-	-	14	tRNA-Cys-GCA-17-1,GGGGATATAGCTCAGGGGTAGAGCATTTGACTGCAGATCAAGAGGTCCCCGGTTCAAATCCGGGTGCCCCCCCCA,Cys-GCA,0	-4.05879	0.0600044	0.0317919
tRF-Leu-CAG-019	TCGAATCCCACTCCTGACACCA	tRF-3b	3011b	tRF-22-WB8647O52	22	tRNA-Leu-CAG-1-1,GTCAGGATGGCCGAGCGGTCTAAGGCGCTGCGTTCAGGTCGCAGTCTCCCCTGGAGGCGTGGGTTCGAATCCCACTCCTGACACCA,Leu-CAG,64	-4.05667	0.0600926	0.00678895
tRF-Arg-CCT-001	TCGAGAGGGGCTGTGCTCGCAAGGTTTCTTT	tRF-1	1039	-	31	pre_tRNA-Arg-CCT-2-1,AACACCTATCAAGGAGCACGTGGGTTTAGCGTCTTACCGCGCCCCAGTGGCCTAATGGATAAGGCACTGGCCTCCTAAGCCAGGGATTGTGGGTTCGAGTCCCACCTGGGGTGTCGAGAGGGGCTGTGCTCGCAAGGTTTCTTTTGGTGCCGG,Arg-CCT,113	-4.00281	0.0623783	0.037714
tRF-Gly-GCC-019	ATTCCCGGCCCATGCACCA	tRF-3b	-	-	19	tRNA-Gly-GCC-1-1,GCATGGGTGGTTCAGTGGTAGAATTCTCGCCTGCCACGCGGGAGGCCCGGGTTCGATTCCCGGCCCATGCACCA,Gly-GCC,55	-3.98845	0.0630026	0.0273561
tRF-Ser-TGA-009	GAAGCGGGTGCTCTTATTTTT	tRF-1	-	-	21	pre_tRNA-Ser-TGA-1-1,TGTTACACTAAAGTGTCTCCGCCTGTCGAATATTCTCGTGGCAGCGATGGCCGAGTGGTTAAGGCGTTGGACTTGAAATCCAATGGGGTCTCCCCGCGCAGGTTCGAACCCTGCTCGCTGCGGAAGCGGGTGCTCTTATTTTTTCTATTTTTTTAAATAAAC,Ser-TGA,122	-3.9006	0.0669581	0.0151637
tRF-Gln-CTG-011	GACTCTGAATCCAG	tRF-2	-	-	14	tRNA-Gln-CTG-1-1,GGTTCCATGGTGTAATGGTTAGCACTCTGGACTCTGAATCCAGCGATCCGAGTTCAAATCTCGGTGGAACCTCCA,Gln-CTG,29;tRNA-Gln-CTG-2-1,GGTTCCATGGTGTAATGGTTAGCACTCTGGACTCTGAATCCAGCGATCCGAGTTCAAGTCTCGGTGGAACCTCCA,Gln-CTG,29;tRNA-Gln-CTG-3-1,GGTTCCATGGTGTAATGGTGAGCACTCTGGACTCTGAATCCAGCGATCCGAGTTCGAGTCTCGGTGGAACCTCCA,Gln-CTG,29;tRNA-Gln-CTG-4-1,GGTTCCATGGTGTAATGGTAAGCACTCTGGACTCTGAATCCAGCGATCCGAGTTCGAGTCTCGGTGGAAC…	-3.84223	0.0697228	0.024085
tRF-Ala-AGC-046	GGGGGTGTAGCTCAG	tRF-5a	-	-	15	tRNA-Ala-AGC-2-1,GGGGGTGTAGCTCAGTGGTAGAGCGCGTGCTTAGCATGCACGAGGCCCCGGGTTCAATCCCCGGCACCTCCACCA,Ala-AGC,0;tRNA-Ala-AGC-3-1,GGGGGTGTAGCTCAGTGGTAGAGCGCGTGCTTAGCATGTACGAGGTCCCGGGTTCAATCCCCGGCACCTCCACCA,Ala-AGC,0;tRNA-Ala-AGC-5-1,GGGGGTGTAGCTCAGTGGTAGAGCGCGTGCTTAGCATGCACGAGGCCCTGGGTTCAATCCCCAGCACCTCCACCA,Ala-AGC,0;tRNA-Ala-AGC-7-1,GGGGGTGTAGCTCAGTGGTAGAGCGCGTGCTTAGCATGCACGAGGCCCCGGGTTCAATCCCTGGCACCTCCAC…	-3.79497	0.0720444	0.0165369
tRF-iMet-CAT-001	AGCAGAGTGGCGCAGCGGAAGCGTGCTGGG	tRF-5c	-	tRF-30-FP18LPMBQ4NK	30	tRNA-iMet-CAT-1-1,AGCAGAGTGGCGCAGCGGAAGCGTGCTGGGCCCATAACCCAGAGGTCGATGGATCGAAACCATCCTCTGCTACCA,iMet-CAT,0;tRNA-iMet-CAT-2-1,AGCAGAGTGGCGCAGCGGAAGCGTGCTGGGCCCATAACCCAGAGGTCGATGGATCTAAACCATCCTCTGCTACCA,iMet-CAT,0	-3.74258	0.0747088	0.026953
tRF-iMet-CAT-002	AGCAGAGTGGCGCAGCGGAAGCGTGCTGGGC	tRF-5c	-	tRF-31-FP18LPMBQ4NKD	31	tRNA-iMet-CAT-1-1,AGCAGAGTGGCGCAGCGGAAGCGTGCTGGGCCCATAACCCAGAGGTCGATGGATCGAAACCATCCTCTGCTACCA,iMet-CAT,0;tRNA-iMet-CAT-2-1,AGCAGAGTGGCGCAGCGGAAGCGTGCTGGGCCCATAACCCAGAGGTCGATGGATCTAAACCATCCTCTGCTACCA,iMet-CAT,0	-3.68307	0.0778547	0.0288848
tRF-Ser-TGA-006	GAAGCGGGTGCTCTTATT	tRF-1	-	-	18	pre_tRNA-Ser-TGA-1-1,TGTTACACTAAAGTGTCTCCGCCTGTCGAATATTCTCGTGGCAGCGATGGCCGAGTGGTTAAGGCGTTGGACTTGAAATCCAATGGGGTCTCCCCGCGCAGGTTCGAACCCTGCTCGCTGCGGAAGCGGGTGCTCTTATTTTTTCTATTTTTTTAAATAAAC,Ser-TGA,122	-3.63455	0.080518	0.0213381
tRF-Ser-TGA-015	ATCCTGTCGGCTACGCCA	tRF-3a	-	tRF-18-H7S84HD2	18	tRNA-Ser-TGA-4-1,GTAGTCGTGGCCGAGTGGTTAAGGCGATGGACTTGAAATCCATTGGGGTTTCCCCGCGCAGGTTCGAATCCTGTCGGCTACGCCA,Ser-TGA,67	-3.62347	0.0811385	0.0129002
tRF-Ala-CGC-008	TCGATCCCCGGCATCTCCACCA	tRF-3b	3021b	tRF-22-WEKSPM852	22	tRNA-Ala-CGC-1-1,GGGGATGTAGCTCAGTGGTAGAGCGCATGCTTCGCATGTATGAGGTCCCGGGTTCGATCCCCGGCATCTCCACCA,Ala-CGC,53;tRNA-Ala-CGC-2-1,GGGGATGTAGCTCAGTGGTAGAGCGCATGCTTCGCATGTATGAGGCCCCGGGTTCGATCCCCGGCATCTCCACCA,Ala-CGC,53;tRNA-Ala-TGC-2-1,GGGGATGTAGCTCAGTGGTAGAGCGCATGCTTTGCATGTATGAGGTCCCGGGTTCGATCCCCGGCATCTCCACCA,Ala-TGC,53;tRNA-Ala-TGC-3-1,GGGGATGTAGCTCAGTGGTAGAGCGCATGCTTTGCATGTATGAGGCCCCGGGTTCGATCCCCGGCATCTC…	-3.58927	0.0830851	0.00758575
tRF-Leu-CAG-002	ATCCCACTCCTGACACCA	tRF-3a	3011a	tRF-18-HRERXFD2	18	tRNA-Leu-CAG-1-1,GTCAGGATGGCCGAGCGGTCTAAGGCGCTGCGTTCAGGTCGCAGTCTCCCCTGGAGGCGTGGGTTCGAATCCCACTCCTGACACCA,Leu-CAG,68	-3.58236	0.0834838	0.00456303
tRF-Gln-CTG-002	GGTTCCATGGTGTAATGGTTAGCACTCTG	tRF-5c	-	tRF-29-R9J89O9NF5JP	29	tRNA-Gln-CTG-1-1,GGTTCCATGGTGTAATGGTTAGCACTCTGGACTCTGAATCCAGCGATCCGAGTTCAAATCTCGGTGGAACCTCCA,Gln-CTG,0;tRNA-Gln-CTG-2-1,GGTTCCATGGTGTAATGGTTAGCACTCTGGACTCTGAATCCAGCGATCCGAGTTCAAGTCTCGGTGGAACCTCCA,Gln-CTG,0;tRNA-Gln-CTG-5-1,GGTTCCATGGTGTAATGGTTAGCACTCTGGACTCTGAATCCGGTAATCCGAGTTCAAATCTCGGTGGAACCTCCA,Gln-CTG,0	-3.48547	0.0892828	0.0114922
tRF-Ala-AGC-001	ATCCCCGGCACCTCCACCA	tRF-3b	-	tRF-19-HRMF3RE2	19	tRNA-Ala-AGC-2-1,GGGGGTGTAGCTCAGTGGTAGAGCGCGTGCTTAGCATGCACGAGGCCCCGGGTTCAATCCCCGGCACCTCCACCA,Ala-AGC,56;tRNA-Ala-AGC-3-1,GGGGGTGTAGCTCAGTGGTAGAGCGCGTGCTTAGCATGTACGAGGTCCCGGGTTCAATCCCCGGCACCTCCACCA,Ala-AGC,56;tRNA-Ala-TGC-1-1,GGGGGTGTAGCTCAGTGGTAGAGCGCATGCTTTGCATGTATGAGGTCCCGGGTTCGATCCCCGGCACCTCCACCA,Ala-TGC,56;tRNA-Ala-TGC-6-1,GGGGGTGTAGCTCAGTGGTAGAGCACATGCTTTGCATGTGTGAGGCCCCGGGTTCGATCCCCGGCACCTC…	-3.42429	0.093151	0.0246856
tRF-Ser-TGA-008	GAAGCGGGTGCTCTTATTTT	tRF-1	1001	-	20	pre_tRNA-Ser-TGA-1-1,TGTTACACTAAAGTGTCTCCGCCTGTCGAATATTCTCGTGGCAGCGATGGCCGAGTGGTTAAGGCGTTGGACTTGAAATCCAATGGGGTCTCCCCGCGCAGGTTCGAACCCTGCTCGCTGCGGAAGCGGGTGCTCTTATTTTTTCTATTTTTTTAAATAAAC,Ser-TGA,122	-3.39812	0.0948555	0.0125242
tRF-SeC-TCA-008	GCCCGGATGATCCTCA	tRF-5a	-	-	16	tRNA-SeC-TCA-1-1,GCCCGGATGATCCTCAGTGGTCTGGGGTGCAGGCTTCAAACCTGTAGCTGTCTAGCGACAGAGTGGTTCAATTCCACCTTTCGGGCGCCA,SeC-TCA,0	-3.33102	0.0993717	0.0322363
tRF-Leu-AAG-002	GGTAGCGTGGCCGAG	tRF-5a	-	-	15	tRNA-Leu-AAG-1-1,GGTAGCGTGGCCGAGCGGTCTAAGGCGCTGGATTAAGGCTCCAGTCTCTTCGGAGGCGTGGGTTCGAATCCCACCGCTGCCACCA,Leu-AAG,0;tRNA-Leu-AAG-2-1,GGTAGCGTGGCCGAGCGGTCTAAGGCGCTGGATTAAGGCTCCAGTCTCTTCGGGGGCGTGGGTTCGAATCCCACCGCTGCCACCA,Leu-AAG,0;tRNA-Leu-AAG-3-1,GGTAGCGTGGCCGAGCGGTCTAAGGCGCTGGATTAAGGCTCCAGTCTCTTCGGGGGCGTGGGTTCAAATCCCACCGCTGCCACCA,Leu-AAG,0;tRNA-Leu-AAG-4-1,GGTAGCGTGGCCGAGTGGTCTAAGACGCTGGATTAAGGCTCCA…	-3.21872	0.107416	0.0326504
tRF-Val-TAC-055	GGTTCCATAGTGTAGTGGTTATCACGTCT	tRF-5c	-	tRF-29-R9JP9P9NH523	29	tRNA-Val-TAC-1-1,GGTTCCATAGTGTAGTGGTTATCACGTCTGCTTTACACGCAGAAGGTCCTGGGTTCGAGCCCCAGTGGAACCACCA,Val-TAC,0	-2.97501	0.127184	0.0494826
tRF-Ser-TGA-007	GAAGCGGGTGCTCTTATTT	tRF-1	-	-	19	pre_tRNA-Ser-TGA-1-1,TGTTACACTAAAGTGTCTCCGCCTGTCGAATATTCTCGTGGCAGCGATGGCCGAGTGGTTAAGGCGTTGGACTTGAAATCCAATGGGGTCTCCCCGCGCAGGTTCGAACCCTGCTCGCTGCGGAAGCGGGTGCTCTTATTTTTTCTATTTTTTTAAATAAAC,Ser-TGA,122	-2.95006	0.129403	0.0306682
tRF-Lys-CTT-003	GCCCGGCTAGCTCAGT	tRF-5a	-	-	16	tRNA-Lys-CTT-1-1,GCCCGGCTAGCTCAGTCGGTAGAGCATGGGACTCTTAATCCCAGGGTCGTGGGTTCGAGCCCCACGTTGGGCGCCA,Lys-CTT,0;tRNA-Lys-CTT-2-1,GCCCGGCTAGCTCAGTCGGTAGAGCATGAGACTCTTAATCTCAGGGTCGTGGGTTCGAGCCCCACGTTGGGCGCCA,Lys-CTT,0;tRNA-Lys-CTT-3-1,GCCCGGCTAGCTCAGTCGGTAGAGCATGAGACCCTTAATCTCAGGGTCGTGGGTTCGAGCCCCACGTTGGGCGCCA,Lys-CTT,0;tRNA-Lys-CTT-4-1,GCCCGGCTAGCTCAGTCGGTAGAGCATGGGACTCTTAATCTCAGGGTCGTGGGTTCGAGCCCCACGTTGG…	-2.75103	0.148545	0.0256979
tRF-Leu-CAA-001	ATCCCACTTCTGACACCA	tRF-3a	3012a	tRF-18-HRE9XFD2	18	tRNA-Leu-CAA-1-1,GTCAGGATGGCCGAGTGGTCTAAGGCGCCAGACTCAAGTTCTGGTCTCCAATGGAGGCGTGGGTTCGAATCCCACTTCTGACACCA,Leu-CAA,68;tRNA-Leu-CAA-2-1,GTCAGGATGGCCGAGTGGTCTAAGGCGCCAGACTCAAGTTCTGGTCTCCGTATGGAGGCGTGGGTTCGAATCCCACTTCTGACACCA,Leu-CAA,69;tRNA-Leu-CAA-3-1,GTCAGGATGGCCGAGTGGTCTAAGGCGCCAGACTCAAGTTCTGGTCTCCGCATGGAGGCGTGGGTTCGAATCCCACTTCTGACACCA,Leu-CAA,69;tRNA-Leu-CAA-4-1,GTCAGGATGGCCGAGTGGTCTAAGGCGCCAGACTC…	-2.54279	0.17161	0.0360358
tRF-Leu-CAG-004	TCCCACTCCTGACACCA	tRF-3a	-	tRF-17-8647O52	17	tRNA-Leu-CAG-1-1,GTCAGGATGGCCGAGCGGTCTAAGGCGCTGCGTTCAGGTCGCAGTCTCCCCTGGAGGCGTGGGTTCGAATCCCACTCCTGACACCA,Leu-CAG,69	-2.3924	0.190466	0.0493692
