# Supplementary material for: Seminal plasma extracellular vesicles tRF-Val-AAC-010 can serve as a predictive factor of successful microdissection testicular sperm extraction in patients with non-obstructive azoospermia
Source: Reprod Biol Endocrinol. 2022 Jul 22;20:106. doi: 10.1186/s12958-022-00978-3 (PMC9308200; doi:10.1186/s12958-022-00978-3)
Supplement: Supplementary file 6 — Additional file 6: Supplementary Table 5. Target genes of tRF-Pro-AGG-003 and tRF-Val-AAC-010 enriched in the testis. [file 12958_2022_978_MOESM6_ESM.xlsx]

## Sheet: Sheet1
Supplementary Table 4. Target genes of tRF-Pro-AGG-003 and tRF-Val-AAC-010 enriched in the testis.
	Target gene	TargetScan	miranda		Seed match types				Annotations
		context_plus_score	miranda_score	miranda_engery	8mer-1a	7mer-m8	7mer-1a	Imperfect	UTR Length
tRF-Pro-AGG-003	AHRR	-0.185	168	-35.91	0	0	1	0	3489
	ATP8B3	-0.157	167	-28.41	0	1	0	0	953
	C16orf92	-0.213	145	-25.64	0	0	1	0	475
	CLPB	-0.211	151	-24.88	0	1	0	0	7919
	COX8C	-0.585	154	-20.24	1	0	0	0	3247
	LDHC	-0.582	158	-21.65	1	0	0	0	941
	MAGEA3	-0.266	145	-18.05	0	0	1	0	569
	MAGEA6	-0.266	145	-18.05	0	0	1	0	570
	OR6P1	-0.517	172	-29.41	1	0	0	0	2045
	PCSK4	-0.207	148	-26.67	0	0	1	0	331
	PRM2	-0.555	150	-22.04	1	0	0	0	194
	TP53TG5	-0.204	151	-26.88	0	0	1	0	2163
tRF-Val-AAC-010	ACTRT3	-0.418	145	-11.48	1	0	0	0	3648
	C5orf47	-0.172	146	-13.95	0	0	1	0	1886
	CCDC155	-0.256	142	-17.7	0	1	0	0	489
	COX8C	-0.298	147	-14.62	0	1	0	0	3247
	DAZL	-0.223	142	-14.42	0	0	1	0	1868
	GLT6D1	-0.221	143	-12.74	0	0	1	0	441
	H2BFM	-0.184	142	-14.6	0	1	0	0	1389
	MCMDC2	-0.228	162	-19.86	0	1	0	0	2879
	MS4A6E	-0.217	142	-11.36	0	0	1	0	202
	OR51A7	-0.388	292	-27.79	0	0	2	0	1154
	PHF7	-0.214	158	-16.63	0	1	0	0	4647
	PSMA8	-0.248	158	-19.41	0	1	0	0	944
	SPATA31D3	-0.145	149	-16.12	0	0	1	0	2031
Notes:
1. The target genes were predicted by combining the two database algorithms (TargetScan and miranda)
2. The target genes should be meet the following conditions: (1)enriched at least four-fold higher than mRNA level in the testis compared to any other tissue; (2) miranda_score >= 140; (3) miranda_engery <= -10; (4) context_plus_score <= -0.1
